# Supplementary material for: The anticoagulant effects of ethyl pyruvate in whole blood samples
Source: PLoS One. 2020 Oct 9;15(10):e0240541. doi: 10.1371/journal.pone.0240541 (PMC7546475; doi:10.1371/journal.pone.0240541)
Supplement: S1 Data — (XLSX) [file pone.0240541.s001.xlsx]

## Sheet: Tabelle1
Data availability
		Aggregation
				EP [µg/mL]
			Amplitude [Ohm]	0	11	10	11	4	8	9	13	13	15	20	14	10	16	13	11	12	13	13	12	12	12	12	11	7	12	11	10	11	11	16	6	14	10	10	13
				250															10			11	12	11			11	5	11		12		12	13	6	12	8	8	12
				500		6							13	17		9		12		10				9	13	10	10	5	10	10	10	10	10	12	6	11			13
				1000	10	2	5	3	4	8	12	11	12		10		11				8				9	9				4		10		5	5	6		9	10
				EP [µg/mL]
			Slope [Ohm/min]	0	9	4	5	2	5	4	7	7	8	10	9	5	9	8	6	8	7	9	10	7	9	8	5	4	7	7	7	7	7	10	4	6	5	10
				250															5			8	7	9			7	4	7		8		7	10	4	7	4	10
				500		3							9	10		6		8		7				7	9	7	6	3	7	6	7	7	7	10	4	8		10
				1000	7	2	2	2	3	4	9	8	7		7		8				5				7	7				4		7		7	4	5	5	7
				EP [µg/mL]
			Lag Time [s]	0	74	84	86	114	122	114	60	48	60	46	64	90	68	69	82	83	74	58	67	62	88	131	100	86	66	122	79	79	100	59	98	74	76	88
				250															106			72	72	82			100	125	84		84		110	92	128	102	123	118
				500		100							91	54		136		104		109				77	98	128	120	96	96	161	92	97	128	146	164	136		122
				1000	124	139	76	148	152	144	99	62	122		79		110				153				150	186				274		128		304	196	240	123	138
			ATP [nM]	EP [µg/mL]
				0	1.37	0.66	1.03	1.04
				250	1	0.66	0.94	0.91
				500	0.86	0.53	0.94	0.91
				1000	0.66	0.42	0.77	0.74
		Thrombelastometry
			Coagulation time [s]	EP [µg/mL]
				0	117	191	190	182	243	189	219	154	190	171	171		130	210	164	137	179	193	142	131	216	163	173	195	203	143	125	158	104	205	181	167	251	216	192	186	193	266	94	182
				250				208													177				193	171	189						134	210		176	317	231	198	174	199	338	71	191
				500				203	264	223		174	231			150	154	226		147			203				180	201	213	159	143	165	132	222	221	169	285	246	242	200	204		69	203
				1000	134	270	304		271		252			184	211	169			170			240		158				227	215	156	148	179			220				268	198	215	326	92	186
			Clot formation time [s]	EP [µg/mL]
				0	203	148	185	96	106	78	194	61	115	125	125		81	135	75	97	136	102	91	76	141	143	74	100	95	89	108	160	100	131	106	86	270	275	105	101	92	289	295	84
				250				153													128				90	106	94						105	153		94	407	279	104	71	98	386	225	95
				500				115	130	88		76	186			104	86	136		91			92				85	107	100	95	107	108	98	148	113	94	451	259	106	81	96		168	93
				1000	187	227	380		129		255			122	204	113			80			152		86				97	87	94	107	116			109				121	72	85	265	273	62
			Maximum clot firmness [mm]	EP [µg/mL]
				0	53	54	54	60	68	64	53	70	58	53	53		61	60	68	59	53	54	62	62	61	55	66	60	65	60	55	51	58	65	62	61	48	46	64	67	63	49	49	64
				250				55													54				63	60	65						59	61		61	39	47	66	68	63	50	52	65
				500				59	65	64		69	52			57	60	60		59			62				67	61	65	59	56	56	60	62	61	61	32	47	66	68	64		55	66
				1000	53	50	44		63		54			52	48	57			69			59		64				61	65	61	56	57			62				66	68	64	51	50	68
				EP [µg/mL]
			alpha angle [°]	0	54	62	56	71	70	74	55	78	67	66	66		73	63	74	71	64	69	72	74	63	63	75	70	71	72	70	62	71	69	72	47	48	69	70	71	44	47	73
				250				61													65				72	69	71						69		71	37	46	69	75	70	36	55	71
				500				68	65	72		75	56			69	73	63		71			71				73	69	70	71	69	68	70	67	71	32	49	69	73	70		59	71
				1000	58	53	37		65		50			66	53	67			74			61		72				70	72	71	69	67		68				66	75	73	46	49	77
		Platelet function analysator 200
				EP [µg/mL]
			Closure time [s]_Coll/ADP	0	58	69		72	92	105	75	125	89	127	153	102	104	96	110	96	94	102	106	130	100	148	123	140	81	128	94	99
				250								219				109	104	101			81	111	95		112				106	166	99	102
				500		91	96	79	95		89		119					110	128	109	84	111	108	127	115		134	175	107		101	126
				1000	85		100			131				251	264				122	102				300		300	163	260	115	234	100
				EP [µg/mL]
			Closure time [s]_Coll/Epi	0	121	166		98	136	125	108	183	136	134	161	95	126	188	83	104	123	169	129	206	135	250	116	118	115
				250								252		164	146	131			90	124	142		113				136	146	150
				500		300	103	178	251		105		300			160	181	152	96	155	154	238	135		300	300	175	300	245
				1000	300		123			142							271	300				300		286	300	300	300	298	285
		Impact R (Cone and platelet analysator)		EP [µg/mL]
			Surface coverage [%]	0	15	22	17	10	10	20	8	22	17	18
				250			15	10	12	13	8	17	7.3	18
				500		12	15	9	11	12	9	11	12
				1000	7.3	10	13	2.1		12	7.2	11	5.7	13
				EP [µg/mL]
			Average size [µm²]	0	36	85	49	26	51	100	23	67	39	74
				250			33	27	35	39	24	72	27	73
				500		28	43	28	29	46	23	77	28	113
				1000	22	30	26	23.1		33	22	47	26.7	28
		Activated partial thromboplastin time [s]		EP [µg/mL]
				0	31.6	32.2	31.4	31.1
				250	32.8	32.9	32.1	31.6
				500	33.5	33.3	34.3	33.3
				1000	36.8	37.6	36.3	36.3
		Prothrombin time [INR]		EP [µg/mL]
				0	0.96	0.94	0.92	0.91
				250	0.96	0.95	0.96	0.96
				500	0.99	0.99	1.03	1.03
				1000	1.12	1.13	1.11	1.1
		Calibrated automated thrombogram (CAT)
			Lag time [min]	EP [µg/mL]	mean	SD	n
				0	6.83	0.17	10
				250	6.67	0.16	10
				500	6.89	0.16	10
				1000	6.78	0.16	10
			Endogenous thrombin potential [nM min]	EP [µg/mL]	mean	SD	n
				0	1085	8	10
				250	1326	26	10
				500	1299	21	10
				1000	1362	6	10
			Thrombin peak [nM]	EP [µg/mL]	mean	SD	n
				0	103.4	1.46	10
				250	142.03	5.17	10
				500	162.55	2.22	10
				1000	192.2	1.67	10
			Time to peak [min]	EP [µg/mL]	mean	SD	n
				0	12.83	0.17	10
				250	12.11	0.16	10
				500	11.67	0.16	10
				1000	11.11	0.16	10
			VelIndex [nM/min]	EP [µg/mL]	mean	SD	n
				0	17.23	0.24	10
				250	26.13	1.53	10
				500	34.07	1.53	10
				1000	44.36	0.39	10
			StartTail [min]	EP [µg/mL]	mean	SD	n
				0	33.33	0.8	10
				250	32.22	0.83	10
				500	29.44	0.87	10
				1000	27.67	0.42	10
		ATP exocytosis in PRP [nmol/108 cells]		EP [µg/mL]	mean	SD	n
				0	0.66	0.21	6
				250	0.6	0.22	6
				500	0.52	0.22	6
				1000	0.43	0.27	6
		ADP exocytosis in PRP [nmol/108 cells]		EP [µg/mL]	mean	SD	n
				0	1.36	0.37	6
				250	1.24	0.35	6
				500	1.05	0.38	6
				1000	0.84	0.44	6
		ADP + ATP exocytosis in PRP [nmol/108 cells]		EP [µg/mL]	mean	SD	n
				0	2.05	0.46	6
				250	1.8	0.53	6
				500	1.6	0.63	6
				1000	1.27	0.7	6
